# Supplementary material for: CaSun1, a SUN family protein, governs the pathogenicity of Colletotrichum camelliae by recruiting CaAtg8 to promote mitophagy
Source: Hortic Res. 2025 May 2;12(7):uhaf121. doi: 10.1093/hr/uhaf121 (PMC12136678; doi:10.1093/hr/uhaf121)
Supplement: Web_Material_uhaf121 [file web_material_uhaf121.zip]

Archive with 7 entries (7 files):
- Fig S1.ai
- Fig S2-3.ai
- Fig S3.ai
- Fig S4-1.ai
- Fig S5.ai
- Figure S.docx
- Table S1.docx
